# Supplementary material for: A Virtual Screening Approach to Evaluate the Multitarget Potential of a Chalcone Library with Binding Properties to Oligopeptidase B and Cysteine Proteinase B from Leishmania (Viannia) braziliensis
Source: Int J Mol Sci. 2025 Feb 26;26(5):2025. doi: 10.3390/ijms26052025 (PMC11900450; doi:10.3390/ijms26052025)
Supplement: Supplementary file 1 [file ijms-26-02025-s001.zip]

Archive with 1 entries (1 files):
- ijms-3446655-supplementary.pdf
